# Supplementary material for: Effectiveness of the 5A Counseling Model-Based Interventions on Physical Activity Indicators in Adults: A Systematic Review
Source: Behav Sci (Basel). 2023 Jun 6;13(6):476. doi: 10.3390/bs13060476 (PMC10295221; doi:10.3390/bs13060476)
Supplement: Supplementary file 1 [file behavsci-13-00476-s001.zip]

Archive with 1 entries (1 files):
- behavsci-2412853-supplementary.pdf
